# Supplementary material for: Analysis Shiga Toxin-Encoding Bacteriophage in a Rare Strain of Shiga Toxin-Producing Escherichia coli O157:H7 stx2a/stx2c
Source: Front Microbiol. 2020 Oct 21;11:577658. doi: 10.3389/fmicb.2020.577658 (PMC7609406; doi:10.3389/fmicb.2020.577658)
Supplement: Supplementary file 1 [file Table_1.XLS]

## Sheet: Supplementary data
SRR	Foreign Travel	Organism Identified	Serotype	Clonal Complex	ST	STX Subtype	Lineage
SRR11919505	India	Escherichia coli	O157:H7	CC11	11	stx2c	IIa
SRR11936988	India	Escherichia coli	O157:H7	CC11	11	stx2c	IIa
SRR11927476	India	Escherichia coli	O157:H7	CC11	11	stx2c	IIa
SRR11927474	India	Escherichia coli	O157:H7	CC11	11	stx2c	IIa
SRR11927467	India	Escherichia coli	O157:H7	CC11	11	stx2c	IIa
SRR11919506	India	Escherichia coli	O157:H7	CC11	11	stx2c	IIa
SRR11881302	India	Escherichia coli	O157:H7	CC11	11	stx2c	IIa
SRR11881301	India	Escherichia coli	O157:H7	CC11	11	stx2c	IIa
SRR11881297	India	Escherichia coli	O157:H7	CC11	11	stx2c	IIa
SRR11881300	India	Escherichia coli	O157:H7	CC11	11	stx2c	IIa
SRR11881303	India	Escherichia coli	O157:H7	CC11	11	stx2c	IIa
SRR11881296	India	Escherichia coli	O157:H7	CC11	11	stx2c	IIa
SRR11954384	India	Escherichia coli	O157:H7	CC11	11	stx2c	IIa
SRR11881299	India	Escherichia coli	O157:H7	CC11	11	stx2c	IIa
SRR11881292	India	Escherichia coli	O157:H7	CC11	11	stx2c	IIa
SRR11954383	India	Escherichia coli	O157:H7	CC11	11	stx2c	IIa
SRR5905734	India	Escherichia coli	O157:H7	CC11	11	stx2c	IIa
SRR1980991	India	Escherichia coli	O157:H7	CC11	11	stx2c	IIa
SRR1981402	India	Escherichia coli	O157:H7	CC11	11	stx2c	IIa
SRR5005404	India	Escherichia coli	O157:H7	CC11	11	stx2c	IIa
SRR5018395	India	Escherichia coli	O157:H7	CC11	11	stx2c	IIa
SRR4184831	India	Escherichia coli	O157:H7	CC11	11	stx2c	IIa
SRR5005513	India	Escherichia coli	O157:H7	CC11	11	stx2c	IIa
SRR4788131	India	Escherichia coli	O157:H7	CC11	11	stx2c	IIa
SRR7283809	India	Escherichia coli	O157:H7	CC11	11	stx2c	IIa
SRR7291578	India	Escherichia coli	O157:H7	CC11	11	stx2c	IIa
SRR7291030	India	Escherichia coli	O157:H7	CC11	11	stx2c	IIa
SRR7191686	India	Escherichia coli	O157:H7	CC11	11	stx2c	IIa
SRR7501119	India	Escherichia coli	O157:H7	CC11	11	stx2c	IIa
SRR8114780	India	Escherichia coli	O157:H7	CC11	11	stx2c	IIa
SRR8304471	India	Escherichia coli	O157:H7	CC11	11	stx2c	IIa
SRR10036710	India	Escherichia coli	O157:H7	CC11	11	stx2c	IIa
SRR11363402	India	Escherichia coli	O157:H7	CC11	11	stx2c	IIa
SRR4786896	Pakistan	Escherichia coli	O157:H7	CC11	11	stx2a stx1a	Ia
SRR4897582	Pakistan	Escherichia coli	O157:H7	CC11	11	stx2c	IIa
SRR4787739	Pakistan	Escherichia coli	O157:H7	CC11	11	stx2c	IIa
SRR4788168	Pakistan	Escherichia coli	O157:H7	CC11	11	stx2c	IIa
SRR4184808	Pakistan	Escherichia coli	O157:H7	CC11	11	stx2c	IIa
SRR5023828	Pakistan	Escherichia coli	O157:H7	CC11	11	stx2c	IIa
SRR4184752	Pakistan	Escherichia coli	O157:H7	CC11	11	stx2c	IIa
SRR4897585	Pakistan	Escherichia coli	O157:H7	CC11	11	stx2c	IIa
SRR4184720	Pakistan	Escherichia coli	O157:H7	CC11	11	stx2c	IIa
SRR4897010	Pakistan	Escherichia coli	O157:H7	CC11	11	stx2c	IIa
SRR7286646	Pakistan	Escherichia coli	O157:H7	CC11	11	stx2c	IIa
SRR5018310	Pakistan	Escherichia coli	O157:H7	CC11	11	stx2c	IIa
SRR6052820	Pakistan	Escherichia coli	O157:H7	CC11	11	stx2c	IIa
SRR7250951	Pakistan	Escherichia coli	O157:H7	CC11	11	stx2c	IIa
SRR7215512	Pakistan	Escherichia coli	O157:H7	CC11	11	stx2c	IIa
SRR8438008	Pakistan	Escherichia coli	O157:H7	CC11	11	stx2c	IIa
SRR8710725	Pakistan	Escherichia coli	O157:H7	CC11	11	stx2c	IIa
SRR11215145	Pakistan	Escherichia coli	O157:H7	CC11	11	stx2c	IIa
SRR11954382	Sri lanka	Escherichia coli	O157:H7	CC11	11	stx2c	IIa
SRR4897572	Bangladesh	Escherichia coli	O157:H7	CC11	11	stx2c	IIa
SRR5018322	Bangladesh	Escherichia coli	O157:H7	CC11	11	stx2c	IIa
SRR7221278	Sri lanka	Escherichia coli	O157:H7	CC11	11	stx2c	IIa
SRR7265869	Bangladesh	Escherichia coli	O157:H7	CC11	11	stx2c	IIa
SRR7358268	Bangladesh	Escherichia coli	O157:H7	CC11	11	stx2c	IIa
SRR11954376	Sri lanka	Escherichia coli	O157:H7	CC11	1804	stx2c	IIa
SRR11954375	Sri lanka	Escherichia coli	O157:H7	CC11	11	stx2c stx1a	IIa
SRR11927475	Uganda	Escherichia coli	O157:H7	CC11	11	stx2a	IIa
SRR11919510	Uganda	Escherichia coli	O157:H7	CC11	11	stx2a stx2c	IIa
SRR11919509	Uganda	Escherichia coli	O157:H7	CC11	11	stx2a stx2c	IIa
SRR11927466	Uganda	Escherichia coli	O157:H7	CC11	11	stx2a stx2c	IIa
SRR11927469	Uganda	Escherichia coli	O157:H7	CC11	11	stx2c	IIa
SRR11927479	Uganda	Escherichia coli	O157:H7	CC11	11	stx2a stx2c	IIa
SRR4178753	Uganda	Escherichia coli	O157:H7	CC11	11	stx2a	Iib
SRR4195711	Outbreak	Escherichia coli	O157:H7	CC11	11	stx2a stx2c	IIa
SRR5006345	Outbreak	Escherichia coli	O157:H7	CC11	11	stx2a stx2c	IIa
SRR4195775	Outbreak	Escherichia coli	O157:H7	CC11	11	stx2a stx2c	IIa
SRR5024219	Outbreak	Escherichia coli	O157:H7	CC11	11	stx2a stx2c	IIa
SRR4192111	Outbreak	Escherichia coli	O157:H7	CC11	11	stx2a stx2c	IIa
SRR4192121	Outbreak	Escherichia coli	O157:H7	CC11	11	stx2a stx2c	IIa
SRR8293756	Uganda	Escherichia coli	O157:H7	CC11	11	stx2c	IIa
